# Supplementary material for: A single amino acid substitution in the AAA-type ATPase LRD6-6 activates immune responses but decreases grain quality in rice
Source: Front Plant Sci. 2024 Aug 6;15:1451897. doi: 10.3389/fpls.2024.1451897 (PMC11333209; doi:10.3389/fpls.2024.1451897)
Supplement: Supplementary file 6 [file Table_1.xlsx]

## Sheet: S6 Table
Supplementary Table 1. Primers and plasmids used in this study.
Primer/plasmid Name	Forward Primers(5'->3')	Reverse Primers (5'->3')	Purpose
RM19274	CCTGTGAATGACAACCCATGC	GTATGAGCCAGATTAGCGGTTGC	Mapping of Spl-A
RM19320	CGTGCTATCACATGCAGAAGACC	GTTGCCGTCACCTGAATATAGGG
RM19472	CTGGTAGTTTGGGTGAAGGTTCC	GCATTAACCATAGCTGTCCACTCC
Lrd6-6	ACCTGATCCAAATGTCCGAAG	CTGCAGCAAGCCTTTCAAGA	Analysis of gene expression level
OsNAC4	TCCTGCCACCATTCTGAGATG	TTGCAGAATCATGCTTGCCAG
OsPBZ1	GGGTGTGGGAAGCACATACA	CCTCGAGCACATCCGACTTT
OsPR1a	CGTCTTCATCACCTGCAACT	TGTCCATACATGCATAAACACG
OsPR10	CTCATCCTCGACGGCTACTT	ATCAGGAAGCAGCAATACGG
Ubq	AACCAGCTGAGGCCCAAGA	ACGATTGATTTAACCAGTCCATGA
lrd6-6.dect	ACACTCTTCATGGTCGCTGTC	CATAATCGATTCGCTTGCCACA	LOC_Os06g03940 genotyping
spl-A.dect	CCTTTGCCCGTGGGTATTGT	TCCAGGGCGAACTTTTGTTTC
OsUbq	TTCTGGTCCTTCCACTTTCAG	ACGATTGATTTAACCAGTCCATGA	M. oryzae biomass analysis
MoPot	ACGACCCGTCTTTACTTATTTGG	AAGTAGCGTTGGTTTTGTTGGAT
pET28a-LRD6-6(125-487)P382S	TGGACAGCAAATGGGTCGCGGATCCGGCCAGAGGAGTGGAGCGGCTGCAC	CGAGTGCGGCCGCAAGCTTGTCGACTCAACTTGAACCAAATTCTTCGTTC	ATPase activity determination
pET28a-LRD6-6(125-487)	$
pET28a-LRD6-6(125-487)E315Q	$
pGBKT7-LRD6-6P382S	GCTGATCTCAGAGGAGGACCTGCATATGAGCTTCCTCCGCGCGCTC	GCGGCCGCTGCAGGTCGACGGATCCTCAACTTGAACCAAATTCTTC	Protein interaction detection by Y2H
pGBKT7-LRD6-6	$
pGADT7-LRD6-6P382S	ATACGACGTACCAGATTACGCTCATATGAGCTTCCTCCGCGCGCTC	TCTGCAGCTCGAGCTCGATGGATCCTCAACTTGAACCAAATTCTTC
pGADT7-LRD6-6	$
pGADT7-OsSNF7.1	$
pGADT7-OsSNF7.2	$
pGADT7-OsSNF7.3	$
pGADT7-OsVPS2	$
pspYNE-LRD6-6P382S	GGCCTGGCGCGCCACTAGTGGATCCATGAGCTTCCTCCGCGCGCTC	TCATCCCGGGAGCGGTACCCTCGAGACTTGAACCAAATTCTTC	Protein interaction detection by BiFC
pspYCE-LRD6-6P382S	GGCCTGGCGCGCCACTAGTGGATCCATGAGCTTCCTCCGCGCGCTC	TCATCCCGGGAGCGGTACCCTCGAGACTTGAACCAAATTCTTC
pspYCE-OsSNF7.1	$
pspYCE-OsSNF7.2	$
pspYCE-OsSNF7.3	$
pspYCE-OsVPS2	$
pCambia2300-LRD6-6P382S	GAGAGGACAGGGTACCCGGGGATCCATGGGATGTGCTTCTTCTCTTCCAG	TGCTCACCATGGTACTAGTGTCGACTGACGAAGGAGCAGGACGAGGTAGC	Subcellular localization
pCambia2300-LRD6-6	$
pCambia2300-RabF1/RAR6	$
$, This plasmid was constructed in our prevoius study: Zhu, X., Yin, J., Liang, S., Liang, R., Zhou, X., Chen, Z., Zhao, W., Wang, J., Li, W., He, M., Yuan, C., Miyamoto, K., Ma, B., Wang, J., Qin, P., Chen, W., Wang, Y., Wang, W., Wu, X., Yamane, H., Zhu, L., Li, S., and Chen, X. (2016). The multivesicular bodies (MVBs)-localized AAA ATPase LRD6-6 inhibits immunity and cell death likely through …
